# Supplementary material for: A systematic review of clinical trials of pharmacological interventions for acute ischaemic stroke (1955-2008) that were completed, but not published in full
Source: Trials. 2010 Apr 22;11:43. doi: 10.1186/1745-6215-11-43 (PMC2873274; doi:10.1186/1745-6215-11-43)
Supplement: Additional file 1 — Trials which included 100 or more patients. This data file contains data on trial design, sample size, interventions, number of deaths, number of patients dead or dependent, main outcomes and funding sources of trials which included 100 or more patients. [file 1745-6215-11-43-S1.XLS]

## Sheet: Sheet1
Trial (date of most recent source)	Design	Sample size	Groups	Total death (n/N)	Total dead or dependent (n/N)	Main outcome and results	Funding
Lu (B) et al. (2003) [77]	Randomised multi-centre trial	856	LMWH	-	-	No significant differences in mortality between groups (no p value provided).	-
			Open control	-	-
RREACT (2007) [105]	Randomised double-blind placebo-controlled multi-centre trial	841	ONO-2506	-	-	No significant differences in mortality between groups (no p value provided).	Pharmaceutical industry
			Placebo	-	-
EAST [122]	Randomised single-blind open-labeled trial	808	Argatroban + edaravone	-	-	Mortality was reported to be 1.2% and 1.5% but it was not clear which group each result referred to (no p value provided)	-
			Argatroban	-	-
Galeas et al. (1999) [49]	Assumed random placebo-controlled single centre trial	787	Magnesium	70/510	-	Lower mortality in magnesium group (25%) compared to placebo group (50%) (p<0.01)	-
			Placebo	-	-
FISS-bis (1998) [47]	Randomised double-blind placebo-controlled trial	767	Nadroparin OD	73/272	155/272	No differences in mortality between groups (no p value provided).	Pharmaceutical industry
			Nadroparin BD	73/245	145/245*
			Placebo	68/250	142/250
Li et al. (1999) [75]	Randomised multi-centre trial	700	Defibrase	-	-	46% patients in the defibrase group had reduced neurological deficit scores compared to 19% in the control group (p<0.0001)	-
			Open control	-	-
MRECT (2005) [89]	Randomised double-blind placebo-controlled multi-centre trial	681	Repinotan	0.207	-	Higher mortality in repinotan group (no p value provided). 138 patients died in total.	-
			Placebo	0.199	-
Trial (date of most recent source)	Design	Sample size	Groups	Total death (n/N)	Total dead or dependent (n/N)	Main outcome and results	Funding
PRISTINE (1996) [98]	Randomised double-blind placebo-controlled multi-centre trial	502	Naftidrofuryl	-	-	No differences in mortality between groups (no p value provided).	Pharmaceutical industry
			Placebo	-	-
European Eliprodil (1996) [43]	Randomised double-blind placebo-controlled multi-centre trial	483	Eliprodil	-	-	Lack of efficacy (reported in medical press, no p value or detail of outcome measure provided)	Pharmaceutical industry
			Placebo	-	-
Pulsinelli et al. (2001) [99]	Randomised double-blind placebo-controlled multi-centre trial	462	Fosphenytoin	-	-	No differences in mortality between groups (no p value provided).	Pharmaceutical industry
			Placebo	-	-
Tamura et al. (2007) [115]	Randomised double-blind placebo-controlled multi-centre trial	448	Arundic acid 0.4mg/kg	-	-	Percent of patients with MRS scores of ≤2 was 53.1, 44.0, 58.1 and 45.8 in the 0.4mg/kg, 4mg/kg, 8mg/kg and placebo groups respectively.	Pharmaceutical industry
			Arundic acid 4mg/kg	-	-
			Arundic acid 8mg/kg	-	-
			Placebo	-	-
Chandra et al. (1997) [29]	Randomised double-blind single centre trial	432	Citicholine	-	-	Barthel Index score was 94 in citicoline group, 95 in nimodipine group (no p value provided). It is not clear if scores are means.	-
			Nimodipine	-	-
Kopa et al. (2000) [69]	Randomised trial	400	Nimodipine + memantine	20/200	-	Lower mortality in nimodipine + memantine group (no p value provided)	-
			Vinpocetine	23/200	-
Trial (date of most recent source)	Design	Sample size	Groups	Total death (n/N)	Total dead or dependent (n/N)	Main outcome and results	Funding
Luo (B) et al. (2003) [80]	Controlled single centre trial	325	Cyclophosphamide + colchicine	-	-	Lower NIHSS scores in treatment group (no p value provided)	-
			Open control	-	-
Halt et al. (2002) [58]	Randomised double-blind placebo-controlled trial	310	2 doses of Hu23F2G	-	-	Final results have not been reported	Pharmaceutical industry
			Hu23F2G + placebo	-	-
Clark et al. (2000) [33]	Randomised double-blind placebo-controlled multi-centre trial	302	Trafermin 5mg	0.29	-	Mortality higher in trafermin groups compared to placebo (p<0.02)	Pharmaceutical industry
			Trafermin 10mg	0.25	-
			Placebo	0.13	-
Chen et al. (-) [Chen O: Batroxobin (DF-521) in the treatment of acute cerebral infarction, unpublished]	Randomised (random number table) placebo-controlled multi-centre trial	293	DF-521	2/161	-	Mortality higher in DF-521 group (no p value provided)	-
			Placebo (dextran)	1/132	-
SaTIS (2006) [27]	Randomised placebo-controlled multi-centre trials	250	Tirofiban	-	-	Mortality significantly reduced at 5 to 6 months for the tirofiban group (p=0.03)	BMBF/ Competence Stroke Network
			Placebo	-	-
PASS II (2001) [91]	Randomised double-blind placebo-controlled multi-centre trial	240	Piracetam	-	-	Final results have not been reported	Pharmaceutical industry
			Placebo	-	-
ASCLEPIOS (1994) [20]	Randomised double-blind placebo-controlled multi-centre trial	229	Isradipine	-	-	No difference in Barthel Index (no p value provided)	Pharmaceutical industry
			Placebo	-	-
Trial (date of most recent source)	Design	Sample size	Groups	Total death (n/N)	Total dead or dependent (n/N)	Main outcome and results	Funding
Gusev et al. (1997) [56]	Assumed random double-blind placebo-controlled multi-centre trial	226	Glycine	-	-	Greater regression of hemiparesis, sensory disturbance and disorders of consciousness in glycine group (p<0.05)	-
			Placebo	-	-
Fogari et al. (2003) [48]	Randomised multi-centre trial	188	Perindopril	2/94	-	No differences in mortality between groups (no p value provided).	-
			Atenolol	2/94	-
Monaco et al. (1991) [86]	Randomised double-blind placebo-controlled single centre trial	180	GM1	13/91	-	Higher mortality in GM1 group (no p value provided)	-
			Placebo	9/89	-
SIS (2001) [111]	Randomised double-blind placebo-controlled multi-centre trial	170	Sipatrigine	-	-	Final results have not been reported	Pharmaceutical industry
			Placebo	-	-
Rubiera et al. (2007) [107]	Controlled single centre trial	168	Microbubbles	-	-	Recanalisation rate at 2 hours was higher in microbubbles group (52.0%) versus control (40.2%) (p=0.039)	-
			Open control	-	-
Toso et al. (1992) [120]	Randomised double-blind placebo-controlled multi-centre trial	156	GM1	-	-	Statistically significant difference in Barthel Index in favour of the GM1 group (p<0.01)	-
			Placebo	-	-
Luo (A) et al. (2001) [79]	Randomised single centre trial	150	Magnesium sulphate + cyclosphosphamide + colchicine	-	-	No significant difference in Barthel Index at day 90 (p>0.05)	-
			Cyclophosphamide + colchicine	-	-
			Open control	-	-
Trial (date of most recent source)	Design	Sample size	Groups	Total death (n/N)	Total dead or dependent (n/N)	Main outcome and results	Funding
Lu (A) et al. (2001) [78]	Randomised single centre trial	143	Thrombolysis	-	-	Results not reported separately for each treatment group	-
			Open control	-	-
Dan et al. (2000) [36]	Randomised single centre trial	143	Dalteparin IV	-	19/50	Death and dependency least frequent in dalteparin IV group (p<0.05)	-
			Dalteparin SC	-	20/42
			Open control	-	32/51
TNK-TPA (2008) [119]	Controlled single centre trial	122	Tenecteplase	-	-	Percentage of patients with MRS scores of ≤2 was 66% in the tenecteplase group and 52% in the placebo group (p=0.039).	-
			tPA	-	-
CNS 1102-008 (1996) [130]	Randomised double-blind placebo-controlled multi-centre trial	120	Aptiganel	-	-	Final results have not been reported	Pharmaceutical industry
			Placebo	-	-
Yu et al. (2006) [127]	Randomised (computer generated random numbers) single-blind placebo-controlled multi-centre trial with allocation concealment (sealed envelopes)	115	Ginkgo biloba	-	-	No difference in Barthel Index (p=0.71)	-
			Puerarin	-	-
			MaiLuoNing	-	-
			Placebo	-	-
Trial (date of most recent source)	Design	Sample size	Groups	Total death (n/N)	Total dead or dependent (n/N)	Main outcome and results	Funding
Giroux et al. (1994) [54]	Randomised double-blind placebo-controlled multi-centre trial	114	Eliprodil 3mg IV plus 10mg oral	-	-	No significant differences in safety outcomes, including heart rate and QTc interval (no p value provided)	Pharmaceutical industry
			Eliprodil 6mg IV plus 20mg oral	-	-
			Placebo	-	-
Pfizer et al. (2004) [95]	Randomised double-blind placebo-controlled trial	114	Traxoprodil	17/53	-	Higher mortality in traxoprodil group (no p value provided)	Pharmaceutical industry
			Placebo	14/61	-
Han et al. (2001) [60]	Randomised single-blind multi-centre trial	113	Heparin	-	-	No significant difference in NIHSS score between groups (no p value provided)	-
			Aspirin	-	-
Piradov et al. (1992) [96]	Randomised double-blind trial	113	Piracetam	-	-	No significant difference in Barthel Index between groups (no p value provided)	-
			Open control	-	-
Moulin et al. (1994) [88]	Randomised (using central randomisation) multicentre trial with allocation concealment (sealed envelopes)	112	Heparin	-	-	Stroke recurrence was less frequent in heparin group (2/57) versus LMWH group (4/55)	-
			LMWH	-	-
RANTTAS II (1998) [101]	Randomised placebo controlled multi-centre trial	111	Tirilazad	10/53	19/53	Mortality rate not significantly different (no p value provided)	Pharmaceutical industry
			Placebo (vehicle)	19/58	31/58
Clark et al. (1994) [32]	Randomised double-blind placebo-controlled multi-centre trial	109	CGS19755	-	-	88% patients in CSG19755 group had good recovery compared to 65% patients in placebo group (no p value provided)	Pharmaceutical industry
			Placebo	-	-
Trial (date of most recent source)	Design	Sample size	Groups	Total death (n/N)	Total dead or dependent (n/N)	Main outcome and results	Funding
Bo et al. (2005) [26]	Randomised single centre trial	100	Ligustrazine	5/48	21/48	Higher mortality in ligustrazine group (no p value provided)	-
			Open control	0/52	14/52
*In the nadroparin BD group, the report states that 73/272 patients died and 75/272 patients were dependent. The reported total number of patients dead or dependent is 145, but 73+75=148. We have used the reported value in the table above as it is not clear which one of the results (death, dependency or death and dependency) for the nadroparin BD group is inaccurate. Trials are named to match the…
